# Supplementary material for: Conjugation Operons in Gram-Positive Bacteria with and without Antitermination Systems
Source: Microorganisms. 2022 Mar 8;10(3):587. doi: 10.3390/microorganisms10030587 (PMC8955417; doi:10.3390/microorganisms10030587)
Supplement: Supplementary file 1 [file microorganisms-10-00587-s001.zip]

Archive with 1 entries (1 files):
- microorganisms-1583695-supplementary.pdf
